# Supplementary material for: Pimozide and Adipic Acid: A New Multicomponent Crystalline Entity for Improved Pharmaceutical Behavior
Source: Molecules. 2024 Nov 27;29(23):5610. doi: 10.3390/molecules29235610 (PMC11643450; doi:10.3390/molecules29235610)
Supplement: Supplementary file 1 [file molecules-29-05610-s001.zip]

Archive with 1 entries (1 files):
- molecules-3301890-supplementary.pdf
